# Supplementary material for: Increased incidence of melanoma in children and adolescents in Finland in 1990–2014: nationwide re-evaluation of histopathological characteristics
Source: Ann Med. 2022 Jan 17;54(1):244–52. doi: 10.1080/07853890.2022.2026001 (PMC8765276; doi:10.1080/07853890.2022.2026001)
Supplement: Supplemental Material [file IANN_A_2026001_SM9722.zip]

Archive with 2 entries (2 files):
- Supplemental files/FigS1AoM.pptx
- Supplemental files/TableS1AoM.docx
